# Supplementary material for: Oral Myco- and Bacteriobiota and Yeast Infections in Mechanically Ventilated COVID-19 Patients
Source: Microorganisms. 2023 May 30;11(6):1442. doi: 10.3390/microorganisms11061442 (PMC10301763; doi:10.3390/microorganisms11061442)
Supplement: Supplementary file 1 [file microorganisms-11-01442-s001.zip]

Archive with 1 entries (1 files):
- microorganisms-2400405-supplementary.pdf
